# Supplementary material for: Green synthesis of zinc oxide nano particles using Allium cepa L. waste peel extracts and its antioxidant and antibacterial activities
Source: Heliyon. 2024 Jan 27;10(3):e25430. doi: 10.1016/j.heliyon.2024.e25430 (PMC10850583; doi:10.1016/j.heliyon.2024.e25430)
Supplement: Multimedia component 2 [file mmc2.xlsx]

## Sheet: Sheet1
Wavelength (nm)	C3	A1	Energy	ahv(c3)	ahv(a1)
			1240/col(A)	(2.303*col(B)*col(D))^2	(2.303*col(C)*col(D))^2
293	0.3221	0.061	4.23208	9.85547	0.35347
294	0.3445	0.059	4.21769	11.1973	0.32843
295	0.3556	0.0598	4.20339	11.8498	0.33511
296	0.3709	0.0605	4.18919	12.8045	0.34069
297	0.3796	0.0611	4.17508	13.322	0.34514
298	0.3942	0.0617	4.16107	14.2703	0.3496
299	0.4058	0.0626	4.14716	15.0215	0.35747
300	0.4184	0.0639	4.13333	15.8625	0.36999
301	0.4354	0.0638	4.1196	17.0638	0.36639
302	0.4415	0.0648	4.10596	17.4292	0.37546
303	0.4588	0.066	4.09241	18.6979	0.38693
304	0.4672	0.0669	4.07895	19.2615	0.39494
305	0.481	0.0671	4.06557	20.2825	0.39471
306	0.4942	0.068	4.05229	21.2713	0.40272
307	0.5048	0.0684	4.03909	22.0492	0.40482
308	0.5189	0.0688	4.02597	23.1471	0.40692
309	0.535	0.0696	4.01294	24.4468	0.41375
310	0.5465	0.0701	4	25.3448	0.41701
311	0.5567	0.0707	3.98714	26.1308	0.42145
312	0.5643	0.0708	3.97436	26.6773	0.41994
313	0.5714	0.071	3.96166	27.1783	0.41962
314	0.5781	0.0712	3.94904	27.6425	0.41931
315	0.5831	0.071	3.93651	27.9445	0.41431
316	0.5877	0.0712	3.92405	28.2078	0.41402
317	0.594	0.0712	3.91167	28.6342	0.41141
318	0.5965	0.0709	3.89937	28.6944	0.40539
319	0.5976	0.071	3.88715	28.6201	0.40399
320	0.5919	0.0708	3.875	27.9015	0.39921
321	0.5937	0.0712	3.86293	27.8969	0.40122
322	0.5968	0.0702	3.85093	28.0141	0.38761
323	0.5942	0.0696	3.83901	27.5989	0.37866
324	0.5832	0.0684	3.82716	26.4226	0.36346
325	0.5892	0.0679	3.81538	26.8034	0.35596
326	0.5816	0.067	3.80368	25.9564	0.34447
327	0.5736	0.0654	3.79205	25.0931	0.32621
328	0.565	0.0654	3.78049	24.198	0.32422
329	0.5655	0.0641	3.769	24.0938	0.30957
330	0.5454	0.0625	3.75758	22.2758	0.29253
331	0.5377	0.0624	3.74622	21.5206	0.28983
332	0.526	0.0608	3.73494	20.4704	0.2735
333	0.5177	0.0588	3.72372	19.7106	0.25427
334	0.503	0.0572	3.71257	18.4959	0.23918
335	0.4977	0.0554	3.70149	18.0002	0.22303
336	0.4732	0.0553	3.69048	16.1749	0.2209
337	0.4555	0.0533	3.67953	14.8987	0.204
338	0.4452	0.0509	3.66864	14.1484	0.18494
339	0.4266	0.0519	3.65782	12.9144	0.19115
340	0.4181	0.0492	3.64706	12.332	0.17077
341	0.405	0.0485	3.63636	11.5036	0.16497
342	0.3936	0.0466	3.62573	10.8016	0.15141
343	0.3728	0.0462	3.61516	9.63374	0.14795
344	0.3591	0.0433	3.60465	8.8868	0.12921
345	0.3426	0.0426	3.5942	8.04207	0.12434
346	0.3295	0.0413	3.58382	7.39588	0.11619
347	0.3186	0.0387	3.57349	6.87486	0.10144
348	0.3033	0.0364	3.56322	6.19466	0.08922
349	0.2898	0.0362	3.55301	5.62312	0.08774
350	0.2734	0.0351	3.54286	4.97614	0.08202
351	0.2537	0.0343	3.53276	4.26047	0.07788
352	0.2367	0.0325	3.52273	3.68759	0.06952
353	0.2223	0.0311	3.51275	3.23415	0.0633
354	0.2101	0.0299	3.50282	2.87261	0.05818
355	0.1981	0.0285	3.49296	2.53947	0.05256
356	0.1851	0.0274	3.48315	2.20467	0.04831
357	0.1759	0.0253	3.47339	1.97982	0.04096
358	0.1664	0.0228	3.46369	1.76186	0.03308
359	0.1557	0.0226	3.45404	1.53398	0.03232
360	0.1441	0.0211	3.44444	1.30663	0.02802
361	0.1364	0.0198	3.4349	1.16425	0.02453
362	0.1273	0.0211	3.42541	1.00849	0.02771
363	0.1117	0.0201	3.41598	0.77219	0.025
364	0.1031	0.0178	3.40659	0.65425	0.0195
365	0.1003	0.0172	3.39726	0.61581	0.01811
366	0.0902	0.0172	3.38798	0.49532	0.01801
367	0.0767	0.017	3.37875	0.3562	0.0175
368	0.0671	0.0177	3.36957	0.27113	0.01887
369	0.0608	0.0159	3.36043	0.2214	0.01514
370	0.0545	0.0106	3.35135	0.17694	0.00669
371	0.0481	0.0099	3.34232	0.13708	0.00581
372	0.0431	0.0089	3.33333	0.10947	0.00467
373	0.038	0.0085	3.3244	0.08464	0.00423
374	0.0332	0.0077	3.31551	0.06426	0.00346
375	0.0292	0.0073	3.30667	0.04945	0.00309
376	0.0251	0.0069	3.29787	0.03634	0.00275
377	0.0209	0.0063	3.28912	0.02506	0.00228
378	0.0177	0.0057	3.28042	0.01788	0.00185
379	0.014	0.0054	3.27177	0.01113	0.00166
380	0.0109	0.005	3.26316	0.00671	0.00141
381	0.0073	0.0045	3.25459	0.00299	0.00114
382	0.007	0.0042	3.24607	0.00274	0.000985832
383	0.007	0.004	3.2376	0.00272	0.000889516
384	0.0067	0.0037	3.22917	0.00248	0.000757133
385	0.0066	0.0034	3.22078	0.0024	0.000636015
386	0.0065	0.0032	3.21244	0.00231	0.000560475
387	0.0063	0.0031	3.20413	0.00216	0.000523278
388	0.0061	0.0027	3.19588	0.00202	0.000394907
389	0.0062	0.0026	3.18766	0.00207	0.000364316
390	0.006	0.0024	3.17949	0.00193	0.000308834
391	0.006	0.0024	3.17136	0.00192	0.000307256
392	0.0057	0.0023	3.16327	0.00172	0.000280747
393	0.0057	0.0021	3.15522	0.00172	0.000232855
394	0.0056	0.0019	3.14721	0.00165	0.000189647
395	0.0055	0.0018	3.13924	0.00158	0.000169349
396	0.0053	0.0017	3.13131	0.00146	0.000150293
397	0.0052	0.0017	3.12343	0.0014	0.000149537
398	0.0051	0.0015	3.11558	0.00134	0.000115837
399	0.005	0.0014	3.10777	0.00128	0.000100402
400	0.005	0.0014	3.1	0.00127	9.99004e-05
401	0.0049	0.0014	3.09227	0.00122	9.94028e-05
402	0.0047	0.0013	3.08458	0.00111	8.52837e-05
403	0.0046	0.0013	3.07692	0.00106	8.48609e-05
404	0.0046	0.0012	3.06931	0.00106	7.195e-05
405	0.0046	0.0012	3.06173	0.00105	7.15952e-05
406	0.0045	0.0012	3.05419	0.001	7.12429e-05
407	0.0044	0.0011	3.04668	0.00095312	5.957e-05
408	0.0043	0.001	3.03922	0.000905832	4.89904e-05
409	0.0043	0.0009	3.03178	0.000901408	3.94884e-05
410	0.0042	0.0009	3.02439	0.00085578	3.9296e-05
411	0.0042	0.0008	3.01703	0.000851621	3.08978e-05
412	0.0042	0.0009	3.00971	0.000847492	3.89154e-05
413	0.004	0.0008	3.00242	0.000764982	3.05993e-05
414	0.0039	0.0008	2.99517	0.000723702	3.04516e-05
415	0.0039	0.0008	2.98795	0.000720218	3.03051e-05
416	0.0038	0.0008	2.98077	0.000680474	3.01595e-05
417	0.0037	0.0007	2.97362	0.000642041	2.29803e-05
418	0.0037	0.0007	2.96651	0.000638972	2.28705e-05
419	0.0036	0.0007	2.95943	0.000602016	2.27614e-05
420	0.0035	0.0007	2.95238	0.000566329	2.26532e-05
421	0.0035	0.0006	2.94537	0.000563642	1.65642e-05
422	0.0035	0.0006	2.93839	0.000560974	1.64858e-05
423	0.0034	0.0005	2.93144	0.000526876	1.13944e-05
424	0.0034	0.0006	2.92453	0.000524394	1.63306e-05
425	0.0033	0.0006	2.91765	0.000491679	1.62538e-05
426	0.0033	0.0005	2.9108	0.000489373	1.12345e-05
427	0.0033	0.0005	2.90398	0.000487083	1.11819e-05
428	0.0032	0.0005	2.8972	0.000455873	1.11297e-05
429	0.0032	0.0004	2.89044	0.00045375	7.08984e-06
430	0.0031	0.0003	2.88372	0.000423855	3.96951e-06
431	0.0031	0.0003	2.87703	0.000421891	3.95111e-06
432	0.003	0.0003	2.87037	0.000393284	3.93284e-06
433	0.003	0.0003	2.86374	0.00039147	3.9147e-06
434	0.0029	0.0003	2.85714	0.000364123	3.89668e-06
435	0.0029	0.0003	2.85057	0.000362451	3.87878e-06
436	0.003	0.0003	2.84404	0.000386101	3.86101e-06
437	0.003	0.0003	2.83753	0.000384336	3.84336e-06
438	0.0029	0.0003	2.83105	0.000357502	3.82583e-06
439	0.0028	0.0003	2.8246	0.000331756	3.80842e-06
440	0.0027	0.0003	2.81818	0.000307081	3.79113e-06
441	0.0027	0.0002	2.81179	0.00030569	1.67731e-06
442	0.003	0.0002	2.80543	0.00037569	1.66973e-06
443	0.003	0.0003	2.7991	0.000373995	3.73995e-06
444	0.0029	0.0003	2.79279	0.000347906	3.72313e-06
445	0.0029	0.0003	2.78652	0.000346344	3.70641e-06
446	0.003	0.0003	2.78027	0.000368981	3.68981e-06
447	0.003	0.0003	2.77405	0.000367332	3.67332e-06
448	0.0029	0.0003	2.76786	0.000341721	3.65694e-06
449	0.0028	0.0004	2.76169	0.000317143	6.4723e-06
450	0.0027	0.0004	2.75556	0.000293585	6.44356e-06
