# Supplementary material for: Green synthesis of zinc oxide nano particles using Allium cepa L. waste peel extracts and its antioxidant and antibacterial activities
Source: Heliyon. 2024 Jan 27;10(3):e25430. doi: 10.1016/j.heliyon.2024.e25430 (PMC10850583; doi:10.1016/j.heliyon.2024.e25430)
Supplement: Multimedia component 3 [file mmc3.xlsx]

## Sheet: Sheet1
	Sample	Concentration	% inhibition
	A1	50	26.8
	C3	50	39.08
	Asc	50	90.3
	A1	100	61.53
	C3	100	65.39
	Asc	100	91.44
	A1	200	79.54
	C3	200	81.52
	Asc	200	96.5
	A1	250	85.17
	C3	250	87.42
	Asc	250	96.5
	A1	500	93.19
	C3	500	94.45
	Asc	500	98.69
