# Supplementary material for: Green synthesis of zinc oxide nano particles using Allium cepa L. waste peel extracts and its antioxidant and antibacterial activities
Source: Heliyon. 2024 Jan 27;10(3):e25430. doi: 10.1016/j.heliyon.2024.e25430 (PMC10850583; doi:10.1016/j.heliyon.2024.e25430)
Supplement: Multimedia component 4 [file mmc4.xlsx]

## Sheet: Sheet1
sample	Test Strain	Concentration	Outer_zone	Inner_zone	Zone of inhibition (mm)	Average zone of inhibition (mm)	Average ± SD
A1	S. aureus	50	15	7	8	8.16667	8.17± 1.25
A1	S. aureus	50	16.5	7	9.5
A1	S. aureus	50	14	7	7
A1	S. aureus	100	18	7	11	12	12.00± 1.52
A1	S. aureus	100	18	7	11
A1	S. aureus	100	21	7	14
A1	S. aureus	200	23	7	16	16.6667	16.67± 1.01
A1	S. aureus	200	25	7	18
A1	S. aureus	200	23	7	16
A1	S. aureus	AK30	20	6	14	13.6667	13.67± 0.51
A1	S. aureus	AK30	20	6	14
A1	S. aureus	AK30	19	6	13
A1	E. coli	50	12	7	5	5.33333	5.33± 0.51
A1	E. coli	50	12	7	5
A1	E. coli	50	13	7	6
A1	E. coli	100	16.5	7	9.5	8.83333	8.83± 0.54
A1	E. coli	100	15	7	8
A1	E. coli	100	16	7	9
A1	E. coli	200	22	7	15	12.6667	12.67± 1.64
A1	E. coli	200	17	7	10
A1	E. coli	200	20	7	13
A1	E. coli	AK30	19	6	13	12.6667	12.67± 0.51
A1	E. coli	AK30	18	6	12
A1	E. coli	AK30	19	6	13
A1	P. aeruginosa	50	15	7	8	7.66667	7.67± 0.51
A1	P. aeruginosa	50	15	7	8
A1	P. aeruginosa	50	14	7	7
A1	P. aeruginosa	100	20	7	13	13	13.00± 1.00
A1	P. aeruginosa	100	21	7	14
A1	P. aeruginosa	100	19	7	12
A1	P. aeruginosa	200	24	7	17	16	16.00± 1.53
A1	P. aeruginosa	200	21	7	14
A1	P. aeruginosa	200	24	7	17
A1	P. aeruginosa	AK30	19	6	13	13	13.00± 0.00
A1	P. aeruginosa	AK30	19	6	13
A1	P. aeruginosa	AK30	19	6	13
C3	S. aureus	50	18	8	10	10.1667	10.17± 1.25
C3	S. aureus	50	19.5	8	11.5
C3	S. aureus	50	17	8	9
C3	S. aureus	100	22	8	14	13.5	13.50± 0.76
C3	S. aureus	100	22	8	14
C3	S. aureus	100	20.5	8	12.5
C3	S. aureus	200	32	8	24	22	22.00± 1.15
C3	S. aureus	200	28	8	20
C3	S. aureus	200	30	8	22
C3	S. aureus	AK30	25	6	19	18.5	18.50± 0.76
C3	S. aureus	AK30	23.5	6	17.5
C3	S. aureus	AK30	25	6	19
C3	E. coli	50	18	8	10	11.1667	11.17± 0.42
C3	E. coli	50	19.5	8	11.5
C3	E. coli	50	20	8	12
C3	E. coli	100	20	8	12	13.1667	13.17± 0.82
C3	E. coli	100	22.5	8	14.5
C3	E. coli	100	21	8	13
C3	E. coli	200	26.5	8	18.5	17.8333	17.83± 0.54
C3	E. coli	200	25	8	17
C3	E. coli	200	26	8	18
C3	E. coli	AK30	21	6	15	16.6667	16.67± 0.69
C3	E. coli	AK30	24	6	18
C3	E. coli	AK30	23	6	17
C3	P. aeruginosa	50	20	8	12	12	12.00± 0.00
C3	P. aeruginosa	50	20	8	12
C3	P. aeruginosa	50	20	8	12
C3	P. aeruginosa	100	31	8	23	22	22.00± 0.58
C3	P. aeruginosa	100	30	8	22
C3	P. aeruginosa	100	29	8	21
C3	P. aeruginosa	200	34	8	26	24.6667	24.67± 1.07
C3	P. aeruginosa	200	31	8	23
C3	P. aeruginosa	200	33	8	25
C3	P. aeruginosa	AK30	25	6	19	18.3333	18.33± 0.19
C3	P. aeruginosa	AK30	24	6	18
C3	P. aeruginosa	AK30	24	6	18
